# Supplementary material for: Predictive value of immature granulocyte in the diagnosis of acute complicated appendicitis
Source: PLoS One. 2022 Dec 21;17(12):e0279316. doi: 10.1371/journal.pone.0279316 (PMC9770334; doi:10.1371/journal.pone.0279316)
Supplement: S1 Dataset — (XLSX) [file pone.0279316.s001.xlsx]

## Sheet: Sayfa2
Yaş	Cinsiyet	Tbil	WBC	Nötrofil	Lenfosit	Nötrofil/Lenfosit	Monosit	Lenfosit/Monosit	PLT	MPV	IG (#)	IG (%)	Ferritin	Patoloji	IG/Nötrofil	Nötrofil/IG
18	2	0.79	14.3	21.5	1.3	16.5385	1.31	0.992366	297	10.9	0.04	0.2		1	0.00186047	537.5
18	2	1.57	16.3	14	1.5	9.33333	0.6	2.5	198	9.9	0.02	0.1		1	0.00142857	700
18	1		6.3	4.78	1.12	4.26786	0.29	3.86207	189	11.4	0.01	0.1		0	0.00209205	478
19	2	1.9	14.9	9.9	3.8	2.60526	0.85	4.47059	252	10.8	0.02	0.1	88.8	1	0.0020202	495
19	2	0.83	16.5	15.1	0.6	25.1667	0.72	0.833333	234	11	0.01	0.1		1	0.000662252	1510
20	1	1.61	11.3	8.1	2.2	3.68182	0.76	2.89474	267	8.6	0.02	0.2		1	0.00246914	405
20	1		8.7	5.01	3.12	1.60577	0.47	6.6383	316	8.9	0.01	0.1	13.38	0	0.00199601	501
20	1		7.6	4.45	2.57	1.73152	0.42	6.11905	256	8.5	0.01	0.1	32.64	0	0.00224719	445
21	2	0.63	10.8	8	2	4	0.5	4	227	11	0.03	0.2		2	0.00375	266.667
21	2	0.39	18.2	15.4	2	7.7	0.57	3.50877	340	8.7	0.02	0.1		1	0.0012987	770
21	2	0.55	9.4	5.7	2.7	2.11111	0.62	4.35484	237	12.7	0.02	0.2		1	0.00350877	285
21	2	2.03	17.5	16.3	0.9	18.1111	0.17	5.29412	364	10	0.02	0.2		1	0.00122699	815
21	2	0.73	14.9	12	1.5	8	0.82	1.82927	225	10.1	0.03	0.2	71.3	1	0.0025	400
21	1		6.3	3.02	2.65	1.13962	0.43	6.16279	320	8.8	0	0	17.38	0	0	0
22	2	0.66	16.8	15.4	0.9	17.1111	0.43	2.09302	314	9.4	0.03	0.2	117.8	1	0.00194805	513.333
22	1	0.67	4.8	2.5	1.9	1.31579	0.8	2.375	310	8.8	0.01	0.1		1	0.004	250
22	1	1.05	13.4	11	1.4	7.85714	0.73	1.91781	299	9.6	0.02	0.2		3	0.00181818	550
23	1	0.44	5.6	3.2	1.7	1.88235	0.4	4.25	261	10.8	0.01	0.1		1	0.003125	320
23	2	1	14.8	12.6	1.6	7.875	0.51	3.13725	180	10.5	0.03	0.2		1	0.00238095	420
23	1	0.33	10.3	6.8	2.8	2.42857	0.49	5.71429	315	10.3	0.01	0.1		1	0.00147059	680
23	1	0.37	11.7	9.9	1.3	7.61538	0.31	4.19355	248	10.3	0.03	0.2		1	0.0030303	330
23	2	0.65	6.8	4.1	1.8	2.27778	0.67	2.68657	241	9.8	0	0.1		0	0	0
24	1	0.34	13.5	8.9	3.7	2.40541	0.57	6.49123	266	10.2	0.02	0.1	25.1	2	0.00224719	445
24	2	1.95	13.7	11.8	1.1	10.7273	0.71	1.5493	264	9.5	0.01	0.1	65.7	1	0.000847458	1180
24	2	1.16	9.1	5.5	3	1.83333	0.35	8.57143	280	10.6	0.02	0.2	165.5	1	0.00363636	275
24	1	0.6	13	10.2	2.1	4.85714	0.6	3.5	223	11.3	0.01	0.1		1	0.000980392	1020
25	1	0.93	16.1	14.2	1.4	10.1429	0.42	3.33333	209	10.2	0.03	0.2	14.7	1	0.00211268	473.333
25	2	0.5	15.8	12.4	2.2	5.63636	1.01	2.17822	230	9.4	0.01	0.1		3	0.000806452	1240
25	1	0.28	14.5	11.7	1.8	6.5	0.69	2.6087	245	9.5	0.02	0.1	18.2	3	0.0017094	585
25	2	0.27	10.7	7	2.9	2.41379	0.41	7.07317	213	10.7	0	0		0	0	0
26	1	2.07	12.9	11.6	0.7	16.5714	0.41	1.70732	187	10.5	0.01	0.1	123.7	1	0.000862069	1160
26	2	1.26	11.9	9.3	1.6	5.8125	0.78	2.05128	242	9.4	0.01	0.1		1	0.00107527	930
26	1	1.13	11.2	8.8	1.6	5.5	0.51	3.13725	254	9.5	0.01	0.1	9.4	3	0.00113636	880
26	1		7.2	4.2	2.41	1.74274	0.41	5.87805	245	10.9	0	0	16.79	0	0	0
27	1	0.47	12	9.9	1.2	8.25	0.29	4.13793	237	8.4	0	0.1		1	0	0
27	1	0.89	17.9	15.9	1.4	11.3571	0.5	2.8	187	9.5	0.03	0.2		1	0.00188679	530
27	2	1.71	21	16.8	2.7	6.22222	1.31	2.06107	236	8.2	0.04	0.2		1	0.00238095	420
27	1	1.15	19.7	16.6	1.8	9.22222	0.92	1.95652	189	10.7	0.03	0.1	29.5	3	0.00180723	553.333
28	2	0.6	16.7	11.5	3.9	2.94872	0.95	4.10526	251	10.1	0.03	0.2		2	0.0026087	383.333
28	1	1.98	12.6	10.5	1.5	7	0.48	3.125	187	11.5	0.06	0.5		1	0.00571429	175
28	1		6.8	3.81	2.48	1.53629	0.36	6.88889	354	9.7	0	0.1		0	0	0
29	2	1.82	16.8	15.4	0.7	22	0.62	1.12903	215	10.2	0.04	0.3		3	0.0025974	385
29	1		9.8	6.35	2.81	2.25979	0.32	8.78125	306	10.4	0.01	0.1	84.6	0	0.0015748	635
31	2	0.34	11.4	6.4	3.4	1.88235	1.23	2.76423	221	11.5	0.03	0.2		2	0.0046875	213.333
31	2	1.16	15.9	12.9	1.9	6.78947	0.99	1.91919	220	10.7	0.02	0.2	96.6	1	0.00155039	645
31	2	0.52	13	8.4	3.2	2.625	1.18	2.71186	250	8.9	0.03	0.2		1	0.00357143	280
31	2	1.13	18.1	13.9	2.9	4.7931	1.22	2.37705	263	9.9	0.02	0.1		3	0.00143885	695
31	1	1.42	6.1	3.55	2.11	1.68246	0.26	8.11538	260	9.2	0	0	5.19	0	0	0
32	2	1.39	23.7	18.9	2.9	6.51724	1.65	1.75758	299	8.3	0.03	0.1		2	0.0015873	630
32	1	0.26	15.2	10.7	3.8	2.81579	0.55	6.90909	398	8.9	0	0		1	0	0
32	1	0.64	8.9	5.7	2.4	2.375	0.72	3.33333	249	9.3	0.01	0.1		1	0.00175439	570
32	1	0.34	15.8	13.8	1.3	10.6154	0.49	2.65306	231	10.9	0.01	0.1		3	0.000724638	1380
32	2	1.74	15.4	13.5	1.3	10.3846	0.5	2.6	276	9.2	0.02	0.1		3	0.00148148	675
33	1	0.82	11.5	9.4	1.3	7.23077	0.51	2.54902	193	10.9	0.01	0.1		1	0.00106383	940
33	2	0.41	16.1	12.1	2.8	4.32143	0.56	5	373	9.8	0.02	0.1		1	0.00165289	605
33	1	0.73	14.4	12.8	1	12.8	0.54	1.85185	332	10.6	0.01	0		1	0.00078125	1280
33	1	1.06	13.6	10.7	2.1	5.09524	0.55	3.81818	172	11.3	0.01	0		1	0.000934579	1070
33	2	0.5	20.1	16.5	2.5	6.6	0.86	2.90698	295	10.5	0.03	0.2		1	0.00181818	550
33	2	1.13	23.1	19.6	2.2	8.90909	1.15	1.91304	276	9.7	0.28	1.3		3	0.0142857	70
33	2	0.84	18	14.7	2.3	6.3913	0.74	3.10811	167	11.1	0.02	0.1	162.5	3	0.00136054	735
34	2	0.35	18.3	15.4	1.5	10.2667	1.13	1.32743	220	9.9	0.03	0.2	173.7	1	0.00194805	513.333
34	1	0.94	12.3	8.7	2.7	3.22222	0.49	5.5102	245	9.5	0.02	0.1		1	0.00229885	435
35	2	0.41	19.4	13.5	4.1	3.29268	1.13	3.62832	283	10.1	0.03	0.1		3	0.00222222	450
35	1	0.46	6.7	3.33	2.62	1.27099	0.51	5.13725	198	8.3	0	0	18.18	0	0	0
36	2	1.29	22.2	17.8	2.8	6.35714	0.98	2.85714	247	11.9	0.03	0.1		1	0.00168539	593.333
36	2	1.13	9.5	5.9	2.5	2.36	0.59	4.23729	201	10.4	0.01	0.1		1	0.00169492	590
36	2	0.66	15.4	12.6	2.1	6	0.58	3.62069	215	10.6	0.06	0.4		1	0.0047619	210
36	1	0.69	6.9	3.43	2.91	1.17869	0.41	7.09756	276	10.2	0	0.1		0	0	0
36	2		7.7	4.59	2.53	1.81423	0.42	6.02381	206	11.7	0	0	126.23	0	0	0
37	2	0.87	15.7	12.5	2.3	5.43478	0.73	3.15068	276	12.6	0.01	0.1		2	0.0008	1250
37	1	0.67	19.8	16.9	2.1	8.04762	0.71	2.95775	197	11.2	0.04	0.2		1	0.00236686	422.5
37	1		11.1	7.66	2.46	3.11382	0.48	5.125	267	12.4	0.01	0.1	15.92	0	0.00130548	766
37	2		8.3	4.63	2.82	1.64184	0.45	6.26667	339	8.9	0.01	0.1	191.23	0	0.00215983	463
38	2	0.47	26	22	2.5	8.8	0.76	3.28947	357	9.5	0.05	0.2		3	0.00227273	440
38	1		10.1	6.1	3.16	1.93038	0.58	5.44828	304	9	0.01	0.1	27.91	0	0.00163934	610
39	1	0.47	20	17.3	1.8	9.61111	0.64	2.8125	283	8.9	0.05	0.2		1	0.00289017	346
40	1	1.19	9.9	8.7	0.6	14.5	0.46	1.30435	266	10.7	0.01	0.1		1	0.00114943	870
40	2	1.31	12.2	7.2	4.1	1.7561	0.69	5.94203	240	10.5	0.01	0		1	0.00138889	720
40	2	0.53	14.5	10.7	2.4	4.45833	0.98	2.44898	148	11.5	0.03	0.2		1	0.00280374	356.667
40	2	0.48	14.6	11.2	2.5	4.48	0.61	4.09836	211	10.6	0.03	0.2		1	0.00267857	373.333
40	1		9.7	6.6	2.51	2.62948	0.49	5.12245	251	10.2	0	0		0	0	0
41	2	0.77	17.2	12.1	3.4	3.55882	1.12	3.03571	276	12.6	0.02	0.1		1	0.00165289	605
41	1	0.77	6.6	4.1	1.8	2.27778	0.36	5	246	10.1	0.01	0.2		1	0.00243902	410
41	1	0.46	13.2	10.7	1.7	6.29412	0.58	2.93103	230	11.2	0.02	0.1		1	0.00186916	535
41	1	0.61	8.8	5.08	2.77	1.83394	0.48	5.77083	247	10.8	0	0	33.9	0	0	0
42	2	1.29	18	14.7	2.2	6.68182	1.02	2.15686	345	11.2	0.03	0.2	243.2	2	0.00204082	490
42	1	0.62	16.8	13	2.6	5	1.03	2.52427	196	11.4	0.02	0.1	40.5	1	0.00153846	650
43	2	1.05	18.2	14.2	2.8	5.07143	0.86	3.25581	171	11.9	0.05	0.3		3	0.00352113	284
43	1		7.7	4.42	2.51	1.76096	0.52	4.82692	410	8.9	0	0	36.49	0	0	0
43	2		6.7	4.12	1.99	2.07035	0.36	5.52778	218	9.3	0.01	0.2		0	0.00242718	412
43	2		6.9	3.6	2.5	1.44	0.48	5.20833	201	9.3	0	0		0	0	0
44	2	0.81	11.5	8.5	1.9	4.47368	0.86	2.2093	251	9	0.02	0.2		1	0.00235294	425
44	1	0.57	12	10.1	1.1	9.18182	0.43	2.55814	215	9.3	0.01	0.1	79.6	1	0.000990099	1010
44	1	0.42	15.3	10.8	2.9	3.72414	1.28	2.26562	171	13.2	0.06	0.4	29.1	3	0.00555556	180
45	1	0.53	14.7	12.6	1.3	9.69231	0.63	2.06349	362	8.9	0.02	0.2		1	0.0015873	630
45	2	0.43	13	8.1	3.8	2.13158	0.7	5.42857	189	10.7	0.01	0.1		1	0.00123457	810
45	2	0.5	12.2	7.8	3.5	2.22857	0.64	5.46875	306	9.7	0.02	0.1		1	0.0025641	390
45	2	0.65	13.9	9.9	2.6	3.80769	1.07	2.42991	289	9.7	0.02	0.2		1	0.0020202	495
46	1		5.7	3.07	2.13	1.44131	0.23	9.26087	186	10.3	0.01	0.1	79.75	0	0.00325733	307
47	1	1.28	14.5	11.9	1.6	7.4375	0.74	2.16216	397	9.5	0.1	0.8		3	0.00840336	119
47	2		7	3.5	2.9	1.2069	0.32	9.0625	264	8	0.01	0.2	28.14	0	0.00285714	350
47	1		6.6	3.9	2.3	1.69565	0.31	7.41935	443	9.6	0	0.1	10.3	0	0	0
48	1	0.43	11.4	8.2	2.5	3.28	0.48	5.20833	271	11.2	0.01	0.1		1	0.00121951	820
48	1	0.38	15.3	13.6	0.9	15.1111	0.65	1.38462	276	10.6	0.03	0.2	4.3	1	0.00220588	453.333
49	2	0.46	12	7.5	3.2	2.34375	0.93	3.44086	219	10.3	0.01	0.1	111.5	2	0.00133333	750
49	2	0.61	15.2	11.7	2.6	4.5	0.68	3.82353	208	10.8	0.03	0.2		2	0.0025641	390
49	1	2.35	17.9	15.9	0.9	17.6667	0.98	0.918367	233	10.5	0.07	0.4		2	0.00440252	227.143
49	2	0.98	10.8	8.3	1.6	5.1875	0.65	2.46154	264	9.1	0.02	0.2		3	0.00240964	415
50	2	0.62	15.9	12	3	4	0.71	4.22535	299	8.8	0.01	0.1		2	0.000833333	1200
51	1	1.04	15.2	9.7	4.1	2.36585	0.96	4.27083	241	10.4	0.05	0.4		2	0.00515464	194
51	1	0.87	16.7	13.3	2.3	5.78261	0.95	2.42105	337	9.8	0.03	0.2	29.6	3	0.00225564	443.333
51	1		6.4	3.94	1.93	2.04145	0.32	6.03125	366	10	0	0	64.69	0	0	0
52	1	0.36	8.7	5.1	3	1.7	0.52	5.76923	270	11.4	0.01	0.1	35.5	1	0.00196078	510
53	1	0.46	3.4	2.6	0.6	4.33333	0.11	5.45455	179	11.2	0.01	0.2	317.5	1	0.00384615	260
53	1		6.2	3.3	2.52	1.30952	0.34	7.41176	218	9	0.01	0.1	51.4	0	0.0030303	330
53	2		3.4	1.73	1.34	1.29104	0.2	6.7	121	10.3	0.01	0.2	93.5	0	0.00578035	173
54	2		5.8	2.33	2.99	0.779264	0.26	11.5	209	10.5	0.01	0.1	142.77	0	0.00429185	233
55	2	0.64	6.4	5.3	0.7	7.57143	0.33	2.12121	139	9.8	0	0.1	197.2	1	0	0
55	1	0.51	12.4	8.4	2.9	2.89655	0.7	4.14286	520	8.6	0.02	0.2		1	0.00238095	420
55	2	0.82	20.6	16.6	2.7	6.14815	1.04	2.59615	261	10.5	0.02	0.1		1	0.00120482	830
55	1		6.3	3.41	2.33	1.46352	0.39	5.97436	245	9.1	0.01	0.2	25.88	0	0.00293255	341
55	1	0.53	6.5	3.61	2.33	1.54936	0.32	7.28125	287	8.8	0.01	0.1	20.53	0	0.00277008	361
57	1	0.44	13.2	9.1	3.1	2.93548	0.58	5.34483	366	9.3	0.01	0.1	4.1	1	0.0010989	910
57	2		6.5	3.7	2.23	1.65919	0.48	4.64583	261	8.3	0.01	0.1	24.47	0	0.0027027	370
58	1	0.53	14.6	11.7	1.6	7.3125	1.09	1.46789	258	9.6	0.03	0.2		2	0.0025641	390
58	2	0.73	5.1	2.64	1.93	1.36788	0.23	8.3913	258	10.9	0	0	51.89	0	0	0
59	1		6.8	4.2	2.11	1.99052	0.32	6.59375	291	9.9	0	0	33.79	0	0	0
60	2	1.36	17.5	16.6	0.36	46.1111	0.58	0.62069	117	12	0.06	0.3	197.5	3	0.00361446	276.667
61	2	1.06	14.1	11.5	1.7	6.76471	0.68	2.5	224	10.3	0.02	0.1		1	0.00173913	575
63	2	0.87	13.1	9.2	2.7	3.40741	1.04	2.59615	310	8.9	0.02	0.1		1	0.00217391	460
66	2		7	4.64	1.66	2.79518	0.4	4.15	210	10.2	0.01	0.1		0	0.00215517	464
67	2		6.1	3.98	1.56	2.55128	0.46	3.3913	215	9.8	0.01	0.1		0	0.00251256	398
67	2		5.9	3.46	1.49	2.32215	0.47	3.17021	180	9.5	0.01	0.2	89.86	0	0.00289017	346
69	2		8.1	4.74	2.58	1.83721	0.46	5.6087	243	8.6	0.01	0.2	65.21	0	0.0021097	474
69	1		7.8	4.92	2.04	2.41176	0.53	3.84906	311	9.3	0.01	0.1	52.56	0	0.00203252	492
70	1		7.3	4.09	2.43	1.68313	0.44	5.52273	330	8.3	0.01	0.2		0	0.00244499	409
71	2	1.33	12.5	9.5	1.7	5.58824	0.91	1.86813	151	12.2	0.03	0.2	56.5	3	0.00315789	316.667
72	1	1.16	9.2	8	0.5	16	0.73	0.684932	304	10.4	0.09	1		3	0.01125	88.8889
73	1	0.49	7.7	3.87	2.92	1.32534	0.73	4	301	8.8	0.01	0.2		0	0.00258398	387
74	1		5.6	3.71	0.99	3.74747	0.51	1.94118	304	10.5	0.01	0.1	39.93	0	0.00269542	371
